# Supplementary material for: Development and Validation of the Interprofessional Collaboration Practice Competency Scale (IPCPCS) for Clinical Nurses
Source: Healthcare (Basel). 2024 Apr 8;12(7):806. doi: 10.3390/healthcare12070806 (PMC11012165; doi:10.3390/healthcare12070806)
Supplement: Supplementary file 1 [file healthcare-12-00806-s001.zip]

Archive with 1 entries (1 files):
- healthcare-2713632-supplementary.pdf
